# Supplementary material for: Four new spider species of the family Theridiosomatidae (Arachnida, Araneae) from caves in Laos
Source: Zookeys. 2014 Mar 20;(391):75–102. doi: 10.3897/zookeys.391.7161 (PMC3974445; doi:10.3897/zookeys.391.7161)
Supplement: XML Treatment for Alaria cavernicola [file zookeys.391.7161-treatment2.xml]

<!DOCTYPE tp:taxon-treatment
  PUBLIC "-//TaxonX//DTD Taxonomic Treatment Publishing DTD v0 20100105//EN" "tax-treatment-NSO.dtd">
<tp:taxon-treatment xmlns:tp="http://www.plazi.org/taxpub"><tp:treatment-meta><mixed-citation publication-type="journal"><person-group><name><surname>Lin</surname><given-names>Yucheng</given-names></name><name><surname>Li</surname><given-names>Shuqiang</given-names></name><name><surname>Jäger</surname><given-names>Peter</given-names></name></person-group><article-title>Four new spider species of the family Theridiosomatidae (Arachnida, Araneae) from caves in Laos</article-title><source>Zookeys</source><day>20</day><month>3</month><year>2014</year><volume>2014</volume><issue>391</issue><fpage>75</fpage><lpage>102</lpage><pub-id pub-id-type="doi">10.3897/zookeys.391.7161</pub-id></mixed-citation></tp:treatment-meta><tp:nomenclature><tp:taxon-name>
                        <tp:taxon-name-part taxon-name-part-type="genus">Alaria</tp:taxon-name-part>
                        <tp:taxon-name-part taxon-name-part-type="species">cavernicola</tp:taxon-name-part>
                        <object-id xmlns:xlink="http://www.w3.org/1999/xlink" content-type="zoobank" xlink:type="simple">http://zoobank.org/87575CFC-446E-4846-9D28-E483E9DBC2A0</object-id>
                        <object-id xmlns:xlink="http://www.w3.org/1999/xlink" xlink:type="simple">http://species-id.net/wiki/Alaria_cavernicola</object-id>
                    </tp:taxon-name><tp:taxon-status xmlns:xlink="http://www.w3.org/1999/xlink" xlink:type="simple">sp. n.</tp:taxon-status><xref ref-type="fig" rid="F1">Figs 1</xref><xref ref-type="fig" rid="F2"/><xref ref-type="fig" rid="F3"/><xref ref-type="fig" rid="F4">–4</xref><xref ref-type="fig" rid="F19">, 19</xref></tp:nomenclature><tp:treatment-sec sec-type="Material examined"><title>Material examined.</title><p><bold>Laos: <italic>Bolikhamsay Province</italic>:</bold> Holotype: ♂ (SMF), Lak Sao, Tham Man Kone, <named-content xmlns:xlink="http://www.w3.org/1999/xlink" content-type="dwc:verbatimCoordinates" xlink:type="simple">18°13.268'N, 104°48.765'E</named-content>, altitude 501 m, inside cave, leg. 3 December 2012. Paratypes: 1 ♂, 2 ♀ (SMF), same data as holotype; <bold><italic>Khammouan Province</italic>:</bold> 6 ♂ (SMF), 8.3 km NE of Thakek, Tham Noi, <named-content xmlns:xlink="http://www.w3.org/1999/xlink" content-type="dwc:verbatimCoordinates" xlink:type="simple">17°26.655'N, 104°51.767'E</named-content>, altitude 158 m, in foot cave, leg. 26 November 2012; 1 ♂ (IZCAS), 15 km N of Thakek, Ban Phôungam-Mai,<named-content xmlns:xlink="http://www.w3.org/1999/xlink" content-type="dwc:verbatimCoordinates" xlink:type="simple">17°31.835'N, 104°46.582'E</named-content>, altitude 144 m, limestone cave, quarry, leg. 25 November 2012; 1 ♂ (SMF), LAOS, 2.5 km WNW of Ban Tathot, entrance <named-content xmlns:xlink="http://www.w3.org/1999/xlink" content-type="dwc:verbatimCoordinates" xlink:type="simple">17°37.897'N, 105°07.502'E</named-content>, exit <named-content xmlns:xlink="http://www.w3.org/1999/xlink" content-type="dwc:verbatimCoordinates" xlink:type="simple">17°37.994'N, 105°07.195'E</named-content>, altitude 200 m, entrance area and in front of limestone cave, Tham Kamouk, leg. 30 April 2012; 2 ♀ (SMF, IZCAS), Thakek area, Ban Phôungam-Mai, <named-content xmlns:xlink="http://www.w3.org/1999/xlink" content-type="dwc:verbatimCoordinates" xlink:type="simple">17°32.954'N, 104°48.754'E</named-content>, altitude 180 m, limestone cave, Tham Phayat, leg. 29 April 2012; 1 ♀ (SMF), Boualapha District, Tham Nam, Lot Xe Bang Fai, <named-content xmlns:xlink="http://www.w3.org/1999/xlink" content-type="dwc:verbatimCoordinates" xlink:type="simple">17°22'24.43"N, 105°50'39.36"E</named-content>, altitude 190 m, in day, leg. 3–4 May 2012.</p><!--PageBreak--><!--PageBreak--></tp:treatment-sec><tp:treatment-sec sec-type="Etymology"><title>Etymology.</title><p>The specific epithet is derived from the Latin word “cavernicola” = “living in caves”, refers to that this species may mainly live in caves; adjective.</p></tp:treatment-sec><tp:treatment-sec sec-type="Diagnosis"><title>Diagnosis.</title><p>This new species is similar to <!--PageBreak--><!--PageBreak--><!--PageBreak--><italic><tp:taxon-name>Alaria chengguanensis</tp:taxon-name></italic> Zhao &amp; Li, 2012 in the paracymbial shape (<xref ref-type="fig" rid="F1">Figs 1D</xref>, <xref ref-type="fig" rid="F3">3C</xref>), most part of the long embolus embedded in conductor, the large median apophysis (<xref ref-type="fig" rid="F1">Figs 1B–C</xref>, <xref ref-type="fig" rid="F3">3A–B</xref>), the scape protruding from beneath epigynal plate (<xref ref-type="fig" rid="F2">Figs 2B–E</xref>, <xref ref-type="fig" rid="F4">4A–B</xref>), and the similar configurations of the vulva (<xref ref-type="fig" rid="F2">Figs 2E</xref>, <xref ref-type="fig" rid="F4">4B</xref>). Males can be distinguished by the absence of tufted setae on the cymbium (<xref ref-type="fig" rid="F1">Figs 1G</xref>, <xref ref-type="fig" rid="F3">3F</xref> vs. <xref ref-type="bibr" rid="B18">Zhao and Li 2012</xref>: figs 1B, 1D, 3D), the different shape of the median apophysis (<xref ref-type="fig" rid="F1">Figs 1F</xref>, <xref ref-type="fig" rid="F3">3E</xref> vs. <xref ref-type="bibr" rid="B18">Zhao and Li 2012</xref>: figs 1A, 3A, 5A), females by the long, narrow and membranous scape as well as by the large and wide spermathecae (<xref ref-type="fig" rid="F2">Figs 2B–E</xref>, <xref ref-type="fig" rid="F4">4A–B</xref> vs. <xref ref-type="bibr" rid="B18">Zhao and Li 2012</xref>: figs 2A–B, 5C–D).</p><fig id="F1" position="float" orientation="portrait"><label>Figure 1.</label><caption><p><italic><tp:taxon-name>Alaria cavernicola</tp:taxon-name></italic> sp. n., holotype male. <bold>A</bold> Habitus, dorsal <bold>B</bold> Palp, prolateral <bold>C</bold> Ditto, retrolateral <bold>D</bold> Ditto, ventral <bold>E</bold> bulb (median apophysis removed), distal <bold>F</bold> Median apophysis, prolateral <bold>G</bold> Cymbium, retrolateral <bold>H</bold> Palpal patella and tibia, retrolateral. Co = conductor; Em = embolus; MA = median apophysis; Pc = paracymbium; Te = tegulum.</p></caption><graphic xmlns:xlink="http://www.w3.org/1999/xlink" xlink:href="zookeys-391-075-g001.jpg" position="float" orientation="portrait" xlink:type="simple"/></fig><fig id="F2" position="float" orientation="portrait"><label>Figure 2.</label><caption><p><italic><tp:taxon-name>Alaria cavernicola</tp:taxon-name></italic> sp. n., female paratype, from Tham Man Kone. <bold>A</bold> Habitus, dorsal <bold>B</bold> Epigyne, ventral <bold>C</bold> Epigyne, dorsal <bold>D</bold> Vulva (lactic acid-treated), ventral <bold>E</bold> Vulva, dorsal (red line showing course of duct system). CD = copulatory duct; FD = fertilization duct; Sc = scape; Sp = spermathecae.</p></caption><graphic xmlns:xlink="http://www.w3.org/1999/xlink" xlink:href="zookeys-391-075-g002.jpg" position="float" orientation="portrait" xlink:type="simple"/></fig><fig id="F3" position="float" orientation="portrait"><label>Figure 3.</label><caption><p><italic><tp:taxon-name>Alaria cavernicola</tp:taxon-name></italic> sp. n., holotype male. <bold>A</bold> Palp, prolateral <bold>B</bold> Ditto, retrolateral <bold>C</bold> Ditto, ventral <bold>D</bold> bulb (median apophysis removed), apical <bold>E</bold> Median apophysis, prolateral <bold>F</bold> Cymbium, retrolateral <bold>G</bold> Palpal patella and tibia, retrolateral. Co = conductor; Em = embolus; MA = median apophysis; Pc = paracymbium; Te = tegulum.</p></caption><graphic xmlns:xlink="http://www.w3.org/1999/xlink" xlink:href="zookeys-391-075-g003.jpg" position="float" orientation="portrait" xlink:type="simple"/></fig><fig id="F4" position="float" orientation="portrait"><label>Figure 4.</label><caption><p><italic><tp:taxon-name>Alaria cavernicola</tp:taxon-name></italic> sp. n., female paratype, from Tham Man Kone. <bold>A</bold> Epigyne, ventral <bold>B</bold> Vulva (lactic acid-treated), dorsal. CD = copulatory duct; FD = fertilization duct; Sc = scape; Sp = spermathecae.</p></caption><graphic xmlns:xlink="http://www.w3.org/1999/xlink" xlink:href="zookeys-391-075-g004.jpg" position="float" orientation="portrait" xlink:type="simple"/></fig></tp:treatment-sec><tp:treatment-sec sec-type="Description"><title>Description.</title><p>Habitus as in <xref ref-type="fig" rid="F1">Figs 1A</xref>, <xref ref-type="fig" rid="F2">2A</xref>. DS nearly pear-shaped, yellow, with grey pigment, cervical groove distinct, thoracic fovea present. Sternum yellow. Legs proximally pale yellow, distally yellow. Opisthosoma sub-spherical, grey in male, off-white in female, with white patches.</p><p>Male palp (<xref ref-type="fig" rid="F1">Figs 1B–D</xref>, <xref ref-type="fig" rid="F3">3A–C</xref>): patella with strong macroseta and trichobothrium (<xref ref-type="fig" rid="F1">Figs 1C</xref>, <xref ref-type="fig" rid="F1">1H</xref>, <xref ref-type="fig" rid="F3">3B</xref>, <xref ref-type="fig" rid="F3">3G</xref>). Tibia with 2 trichobothria and a lamellar process (<xref ref-type="fig" rid="F1">Figs 1H</xref>, <xref ref-type="fig" rid="F3">3G</xref>). Paracymbium with a hooked basal process and a long distal spicula (<xref ref-type="fig" rid="F1">Figs 1C–D</xref>, <xref ref-type="fig" rid="F1">1G</xref>, <xref ref-type="fig" rid="F3">3B–C</xref>, <xref ref-type="fig" rid="F3">3F</xref>). Tegulum smooth. Median apophysis large, surface with tiny grooves and aculei, proximal process short and serrated, distal process long and slightly furcated (<xref ref-type="fig" rid="F1">Figs 1F</xref>, <xref ref-type="fig" rid="F3">3E</xref>). Most part of embolus embedded in sheath-like conductor (<xref ref-type="fig" rid="F1">Figs 1B–D</xref>, <xref ref-type="fig" rid="F3">3A–C</xref>). Embolus long, bent, filiform (<xref ref-type="fig" rid="F1">Figs 1E</xref>, <xref ref-type="fig" rid="F3">3D</xref>).</p><p>Female copulatory organ (<xref ref-type="fig" rid="F2">Figs 2B–E</xref>, <xref ref-type="fig" rid="F4">4A–B</xref>): epigynal area with long setae. Scape long, membranous, rugose, distally bent, protruding from beneath epigynal posterior margin (<xref ref-type="fig" rid="F2">Figs 2D</xref>, <xref ref-type="fig" rid="F4">4A</xref>). Spermathecae subovate, juxtaposed (<xref ref-type="fig" rid="F2">Figs 2C</xref>, <xref ref-type="fig" rid="F2">2E</xref>, <xref ref-type="fig" rid="F4">4B</xref>). Copulatory ducts wide, starting from lateral corner of spermathecae (<xref ref-type="fig" rid="F4">Fig. 4B</xref>), curl up to form a saccular structure at each side (<xref ref-type="fig" rid="F2">Figs 2E</xref>, <xref ref-type="fig" rid="F4">4B</xref>). Fertilization ducts deriving from ventral surface of spermathecae, distally hooked (<xref ref-type="fig" rid="F4">Fig. 4B</xref>).</p><p>Male: total length 1.52, DS 0.73 long, 0.60 wide, clypeus 0.16, sternum 0.39 long, 0.33 wide, coxae IV separated by their width, opisthosoma 0.82 long, 0.75 wide. PME separated by less than half their diameter. Macrosetae: leg I: femur d1, p1, r1, patella d2, tibia d2, p2, r1, v1, metatarsus d1, p1, r1; leg II: femur d1, r1, patella d2, tibia d2, p1, r1, metatarsus d1, r1; leg III: femur d1, patella d2, tibia r1, metatarsus d1, p1, r1; leg IV: femur d2, patella d2, tibia d2, p1, metatarsus d1, p1, r1. Metatarsal trichobothria: Tm I: 0.29; Tm II: 0.25; Tm III: 0.14. Leg measurements: I 2.02 (0.65, 0.28, 0.40, 0.41, 0.28); II 1.64 (0.51, 0.25, 0.32, 0.32, 0.24); III 1.14 (0.34, 0.19, 0.18, 0.23, 0.20); IV 1.48 (0.45, 0.22, 0.30, 0.29, 0.22).</p><p>Female (collected together with holotype, from Tham Man Kone): total length 2.65, DS 1.03 long, 0.99 wide, clypeus 0.18, sternum 0.62 long, 0.53 wide, coxae IV separated by their width, opisthosoma 1.67 long, 1.58 wide. PME separated by less than half their diameter. Macrosetae: leg I: femur d1, p1, r1, patella d2, tibia d2, p2, r1, v2, metatarsus p1, r1, v1; leg II: femur d1, r1, patella d2, tibia d2, p1, r1, v1, metatarsus p1, r1, v1; leg III: femur d1, patella d2, tibia d1, r1, metatarsus d1, p1, r1, v1; leg IV: femur d2, patella d2, tibia d2, p1, r1, v1, metatarsus p1, r1. Metatarsal trichobothria: Tm I: 0.27; Tm II: 0.27; Tm III: 0.16. Leg measurements: I 3.48 (1.18, 0.47, 0.71, 0.71, 0.41); II 2.92 (0.93, 0.42,0.58, 0.60, 0.39); III 1.99 (0.59, 0.31, 0.34, 0.43, 0.32); IV 2.79 (0.93, 0.38, 0.56, 0.55, 0.37).</p></tp:treatment-sec><tp:treatment-sec sec-type="Variation"><title>Variation.</title><p>The total length ranges from 1.48 to 1.62 in males (n = 10) and from 2.38 to 2.70 in females (n = 5).</p></tp:treatment-sec><tp:treatment-sec sec-type="Distribution"><title>Distribution.</title><p>See in <xref ref-type="fig" rid="F19">Fig. 19</xref>.</p><!--PageBreak--></tp:treatment-sec><tp:treatment-sec><!--Section generated to contain objects referenced in tp:taxon-treatment.--><fig id="F19" position="float" orientation="portrait"><label>Figure 19.</label><caption><p>Records of four species of <tp:taxon-name>Theridiosomatidae</tp:taxon-name> from Laos. Filled triangles –<italic><tp:taxon-name>Alaria cavernicola</tp:taxon-name></italic> sp. n.; Open circles – <italic><tp:taxon-name>Alaria navicularis</tp:taxon-name></italic> sp. n.; Filled circles – <italic><tp:taxon-name>Alaria bicornis</tp:taxon-name></italic> sp. n.; Open square – <italic><tp:taxon-name>Chthonopes thakekensis</tp:taxon-name></italic> sp. n., Stars — towns.</p></caption><graphic xmlns:xlink="http://www.w3.org/1999/xlink" xlink:href="zookeys-391-075-g019.jpg" position="float" orientation="portrait" xlink:type="simple"/></fig></tp:treatment-sec><ref-list><ref id="B18"><mixed-citation xmlns:xlink="http://www.w3.org/1999/xlink" xlink:type="simple"><person-group><name name-style="western"><surname>Zhao</surname><given-names>Q</given-names></name><name name-style="western"><surname>Li</surname><given-names>S</given-names></name></person-group> (<year>2012</year>) <article-title>Eleven new species of theridiosomatid spiders from southern China (Araneae, Theridiosomatidae).</article-title><source>Zookeys</source><volume>255</volume>: <fpage>1</fpage>-<lpage>48</lpage>. doi: <ext-link ext-link-type="doi" xlink:href="10.3897/zookeys.255.3272" xlink:type="simple">10.3897/zookeys.255.3272</ext-link></mixed-citation></ref></ref-list></tp:taxon-treatment>
