# Supplementary material for: Four new spider species of the family Theridiosomatidae (Arachnida, Araneae) from caves in Laos
Source: Zookeys. 2014 Mar 20;(391):75–102. doi: 10.3897/zookeys.391.7161 (PMC3974445; doi:10.3897/zookeys.391.7161)
Supplement: XML Treatment for Alaria navicularis [file zookeys.391.7161-treatment3.xml]

<!DOCTYPE tp:taxon-treatment
  PUBLIC "-//TaxonX//DTD Taxonomic Treatment Publishing DTD v0 20100105//EN" "tax-treatment-NSO.dtd">
<tp:taxon-treatment xmlns:tp="http://www.plazi.org/taxpub"><tp:treatment-meta><mixed-citation publication-type="journal"><person-group><name><surname>Lin</surname><given-names>Yucheng</given-names></name><name><surname>Li</surname><given-names>Shuqiang</given-names></name><name><surname>Jäger</surname><given-names>Peter</given-names></name></person-group><article-title>Four new spider species of the family Theridiosomatidae (Arachnida, Araneae) from caves in Laos</article-title><source>Zookeys</source><day>20</day><month>3</month><year>2014</year><volume>2014</volume><issue>391</issue><fpage>75</fpage><lpage>102</lpage><pub-id pub-id-type="doi">10.3897/zookeys.391.7161</pub-id></mixed-citation></tp:treatment-meta><tp:nomenclature><tp:taxon-name>
                        <tp:taxon-name-part taxon-name-part-type="genus">Alaria</tp:taxon-name-part>
                        <tp:taxon-name-part taxon-name-part-type="species">navicularis</tp:taxon-name-part>
                        <object-id xmlns:xlink="http://www.w3.org/1999/xlink" content-type="zoobank" xlink:type="simple">http://zoobank.org/05825720-58CD-40F4-9FBE-4FBA4A97E5D1</object-id>
                        <object-id xmlns:xlink="http://www.w3.org/1999/xlink" xlink:type="simple">http://species-id.net/wiki/Alaria_navicularis</object-id>
                    </tp:taxon-name><tp:taxon-status xmlns:xlink="http://www.w3.org/1999/xlink" xlink:type="simple">sp. n.</tp:taxon-status><xref ref-type="fig" rid="F5">Figs 5</xref><xref ref-type="fig" rid="F6"/><xref ref-type="fig" rid="F7"/><xref ref-type="fig" rid="F8"/><xref ref-type="fig" rid="F9"/><xref ref-type="fig" rid="F10">–10</xref><xref ref-type="fig" rid="F19">, 19</xref></tp:nomenclature><tp:treatment-sec sec-type="Material examined"><title>Material examined.</title><p><bold>Laos: <italic>Khammouan Province</italic>:</bold> Holotype: ♂ (SMF), 2.5 km WNW of Ban Tathot, entrance <named-content xmlns:xlink="http://www.w3.org/1999/xlink" content-type="dwc:verbatimCoordinates" xlink:type="simple">17°37.897'N, 105°07.502'E</named-content>, exit <named-content xmlns:xlink="http://www.w3.org/1999/xlink" content-type="dwc:verbatimCoordinates" xlink:type="simple">17°37.994'N, 105°07.195'E</named-content>, altitude 200 m, entrance area and in front of limestone cave, Tham Kamouk, leg. 30 April 2012. Paratypes: 2 ♀ (SMF), same data as holotype; 1 ♀ (SMF), 8.3 km NE of Thakek, Tham Noi, <named-content xmlns:xlink="http://www.w3.org/1999/xlink" content-type="dwc:verbatimCoordinates" xlink:type="simple">17°26.655'N, 104°51.767'E</named-content>, altitude 158 m, in foot cave, leg. 26 November 2012; 1 ♀ (IZCAS), 2.5 km WNW of Ban Tathot, entrance <named-content xmlns:xlink="http://www.w3.org/1999/xlink" content-type="dwc:verbatimCoordinates" xlink:type="simple">17°37.897'N, 105°07.502'E</named-content>, exit <named-content xmlns:xlink="http://www.w3.org/1999/xlink" content-type="dwc:verbatimCoordinates" xlink:type="simple">17°37.994'N, 105°07.195'E</named-content>, altitude 200 m, entrance area and inner parts of limestone cave, Tham Kamouk, leg. 26 April 2012.</p></tp:treatment-sec><tp:treatment-sec sec-type="Etymology"><title>Etymology.</title><p>This specific name is derived from the Latin word “navicularis” = “shaped like a boat”, and refers to the shape of the median apophysis in the male palp; adjective.</p></tp:treatment-sec><tp:treatment-sec sec-type="Diagnosis"><title>Diagnosis.</title><p>The most significant difference of this new species to <italic><tp:taxon-name>Alaria chengguanensis</tp:taxon-name></italic> (<xref ref-type="bibr" rid="B18">Zhao and Li 2012</xref>: figs 1A–D, 2A–B, 3A–D, 4A–B, 5A–B) and <italic><tp:taxon-name>Alaria cavernicola</tp:taxon-name></italic> sp. n. (<xref ref-type="fig" rid="F1">Figs 1</xref>–<xref ref-type="fig" rid="F4">4</xref>) is the navicular median apophysis in the male (<xref ref-type="fig" rid="F5">Figs 5B</xref>, <xref ref-type="fig" rid="F6">6D</xref>, <xref ref-type="fig" rid="F8">8A</xref>, <xref ref-type="fig" rid="F9">9D</xref>), the triangular, weakly sclerotized scape and the nearly circular, juxtaposed spermathecae in the female (<xref ref-type="fig" rid="F7">Figs 7B–D</xref>, <xref ref-type="fig" rid="F10">10A–C</xref>).</p><fig id="F5" position="float" orientation="portrait"><label>Figure 5.</label><caption><p><italic><tp:taxon-name>Alaria navicularis</tp:taxon-name></italic> sp. n., holotype male. <bold>A</bold> Habitus, dorsal <bold>B</bold> Palp, prolateral <bold>C</bold> Ditto, retrolateral <bold>D</bold> Ditto, ventral <bold>E</bold> Cymbium, retrolateral <bold>F</bold> Palpal patella and tibia, retrolateral. Co = conductor; Em = embolus; MA = median apophysis; Pc = paracymbium; SCy = setae of cymbium; Te = tegulum.</p></caption><graphic xmlns:xlink="http://www.w3.org/1999/xlink" xlink:href="zookeys-391-075-g005.jpg" position="float" orientation="portrait" xlink:type="simple"/></fig><fig id="F6" position="float" orientation="portrait"><label>Figure 6.</label><caption><p><italic><tp:taxon-name>Alaria navicularis</tp:taxon-name></italic> sp. n., male holotype. <bold>A</bold> Bulb (median apophysis removed), distal <bold>B</bold> Ditto, prolateral <bold>C</bold> Ditto, retrolateral <bold>D</bold> Median apophysis, prolateral. Co = conductor; Em = embolus; MA = median apophysis; Te = tegulum.</p></caption><graphic xmlns:xlink="http://www.w3.org/1999/xlink" xlink:href="zookeys-391-075-g006.jpg" position="float" orientation="portrait" xlink:type="simple"/></fig><fig id="F7" position="float" orientation="portrait"><label>Figure 7.</label><caption><p><italic><tp:taxon-name>Alaria navicularis</tp:taxon-name></italic> sp. n., female paratype, from Tham Kamouk. <bold>A</bold> Habitus, dorsal <bold>B</bold> Epigyne, ventral <bold>C</bold> Vulva (lactic acid-treated), ventral <bold>D</bold> Ditto, dorsal (red line showing course of duct system). CD = copulatory duct; FD = fertilization duct; Sc = scape; Sp = spermathecae.</p></caption><graphic xmlns:xlink="http://www.w3.org/1999/xlink" xlink:href="zookeys-391-075-g007.jpg" position="float" orientation="portrait" xlink:type="simple"/></fig><fig id="F8" position="float" orientation="portrait"><label>Figure 8.</label><caption><p><italic><tp:taxon-name>Alaria navicularis</tp:taxon-name></italic> sp. n., holotype male. <bold>A</bold> Palp, prolateral <bold>B</bold> Ditto, retrolateral <bold>C</bold> Bulb (median apophysis removed), distal <bold>D</bold> Cymbium, retrolateral <bold>E</bold> Palpal patella and tibia, retrolateral. Co = conductor; Em = embolus; MA = median apophysis; Pc = paracymbium; SCy = setae of cymbium; Te = tegulum.</p></caption><graphic xmlns:xlink="http://www.w3.org/1999/xlink" xlink:href="zookeys-391-075-g008.jpg" position="float" orientation="portrait" xlink:type="simple"/></fig><fig id="F9" position="float" orientation="portrait"><label>Figure 9.</label><caption><p><italic><tp:taxon-name>Alaria navicularis</tp:taxon-name></italic> sp. n., holotype male. <bold>A</bold> Palp, ventral <bold>B</bold> Bulb (median apophysis removed), prolateral <bold>C</bold> Ditto, retrolateral <bold>D</bold> Median apophysis, prolateral. Co = conductor; Em = embolus; MA = median apophysis; Te = tegulum.</p></caption><graphic xmlns:xlink="http://www.w3.org/1999/xlink" xlink:href="zookeys-391-075-g009.jpg" position="float" orientation="portrait" xlink:type="simple"/></fig><fig id="F10" position="float" orientation="portrait"><label>Figure 10.</label><caption><p><italic><tp:taxon-name>Alaria navicularis</tp:taxon-name></italic> sp. n., female paratype, from Tham Kamouk. <bold>A</bold> Vulva (lactic acid-treated), ventral <bold>B</bold> Ditto, dorsal <bold>C</bold> Epigyne (untreated), ventral. CD = copulatory duct; FD = fertilization duct; Sc = scape; Sp = spermathecae.</p></caption><graphic xmlns:xlink="http://www.w3.org/1999/xlink" xlink:href="zookeys-391-075-g010.jpg" position="float" orientation="portrait" xlink:type="simple"/></fig></tp:treatment-sec><tp:treatment-sec sec-type="Description"><title>Description.</title><p>Habitus see in <xref ref-type="fig" rid="F5">Figs 5A</xref>, <xref ref-type="fig" rid="F7">7A</xref>. DS pear-shaped, yellow, eyes with black base, cervical groove distinct, sternum yellow. Legs yellow. Opisthosoma oval in male, pale yellow, dorsum with small slcerotized spots and a pair of black speckles; sub-spherical in female, pale, dorsum with white patches.</p><p>Male palp (<xref ref-type="fig" rid="F5">Figs 5B–D</xref>, <xref ref-type="fig" rid="F8">8A–B</xref>, <xref ref-type="fig" rid="F9">9A</xref>): patella with strong macroseta (<xref ref-type="fig" rid="F5">Figs 5C</xref>, <xref ref-type="fig" rid="F8">8B</xref>, <xref ref-type="fig" rid="F8">8E</xref>). Tibia with 3 trichobothria and lamellar process (<xref ref-type="fig" rid="F5">Figs 5F</xref>, <xref ref-type="fig" rid="F8">8E</xref>). Paracymbium with basal hooked process and distal short spicula (<xref ref-type="fig" rid="F5">Figs 5D–E</xref>, <xref ref-type="fig" rid="F8">8D</xref>, <xref ref-type="fig" rid="F9">9A</xref>). Tegulum medially smooth, marginally rugose (<xref ref-type="fig" rid="F6">Figs 6A</xref>, <xref ref-type="fig" rid="F8">8C</xref>). Median apophysis especially large, navicular, surface with tiny aculei, proximal process short, distal process long and rugose (<xref ref-type="fig" rid="F6">Figs 6D</xref>, <xref ref-type="fig" rid="F9">9D</xref>). Conductor chisel-shaped, distally slightly bent, longer than embolus, (<xref ref-type="fig" rid="F6">Figs 6B–C</xref>, <xref ref-type="fig" rid="F9">9B–C</xref>). Embolus long, needle-shaped, sclerotized, distal part embedded in conductor, embolic tip not beyond distal end of conductor (<xref ref-type="fig" rid="F6">Figs 6A–C</xref>, <xref ref-type="fig" rid="F8">8C</xref>, <xref ref-type="fig" rid="F9">9A–C</xref>).</p><p>Female copulatory organ (<xref ref-type="fig" rid="F7">Figs 7B–D</xref>, <xref ref-type="fig" rid="F10">10A–C</xref>): epigynal area covered with long setae (<xref ref-type="fig" rid="F7">Figs 7B</xref>, <xref ref-type="fig" rid="F10">10A</xref>, <xref ref-type="fig" rid="F10">10C</xref>). Scape large, triangular, basally rugose and contracted, apically weakly sclerotized, with small distal pocket, protruding from beneath epigynal posterior margin (<xref ref-type="fig" rid="F7">Figs 7B–D</xref>, <xref ref-type="fig" rid="F10">10A–C</xref>). Spermathecae sub-circular, juxtaposed; lateral copulatory ducts coils oval, bent (<xref ref-type="fig" rid="F7">Figs 7D</xref>, <xref ref-type="fig" rid="F10">10B</xref>). Copulatory ducts narrow, ending laterally margin in spermathecae (<xref ref-type="fig" rid="F7">Figs 7D</xref>, <xref ref-type="fig" rid="F10">10B</xref>). Fertilization ducts short, triangular, arising ventro-laterally from spermathecae (<xref ref-type="fig" rid="F7">Figs 7D</xref>, <xref ref-type="fig" rid="F10">10B</xref>).</p><p>Male: total length 2.31, DS 1.10 long, 0.93 wide, clypeus 0.17, sternum 0.55 long, 0.45 wide, coxae IV separated by their width, opisthosoma 1.31 long, 1.20 wide. PME separated by less than half their diameter. Macrosetae: leg I: femur d2, p1, r1, patella d2, tibia d2, p3, r1, v2, metatarsus d1, p1, r1, v1; leg II: femur d2, r1, patella d2, tibia <!--PageBreak--><!--PageBreak--><!--PageBreak-->d2, p1, r1, v1, metatarsus d2, r1, v1; leg III: femur d2, patella d2, tibia d2, p1, v1, metatarsus d1, p1, r1, v1; leg IV: femur d2, p1, patella d2, tibia d2, p1, r1, v1, metatarsus d1, p1, r1, v1. Metatarsal trichobothria: Tm I: 0.22; Tm II: 0.24; Tm III: 0.14. Leg measurements: I 3.34 (1.09, 0.45, 0.67, 0.69, 0.44); II 2.90 (0.93, 0.42, 0.57, 0.58, 0.40); III 2.16 (0.72, 0.32, 0.36, 0.43, 0.33); IV 2.65 (0.85, 0.37, 0.53, 0.55, 0.35).</p><p>Female (collected together with holotype): Total length 3.62, DS 1.24 long, 1.45 wide, clypeus 0.15, sternum 0.78 long, 0.68 wide, coxae IV separated by their width, <!--PageBreak--><!--PageBreak--><!--PageBreak-->opisthosoma 2.45 long, 2.35 wide. PME separated by less than half their diameter. Macrosetae: Leg I: femur d1, p1, r1, patella d2, tibia d2, p2, r1, v1, metatarsus p1, r1, v1; leg II: femur d2, r1, patella d2, tibia d2, p1, r1, v1, metatarsus p1, r1, v1; leg III: femur d1, v1, patella d2, tibia d2, p1, v1, metatarsus d1, p1, r1, v1; leg IV: femur d2, p1, patella d2, tibia d2, p1, r1, v1, metatarsus d1, p1, r1, v1. Metatarsal trichobothria: Tm I: 0.30; Tm II: 0.25; Tm III: 0.15. Leg measurements: I 4.46 (1.45, 0.61, 0.93, <!--PageBreak-->0.88, 0.59); II 3.85 (1.20, 0.56, 0.78, 0.77, 0.54); III 2.83 (0.92, 0.42, 0.49, 0.54, 0.46); IV 3.54 (1.16, 0.52, 0.70, 0.69, 0.47).</p></tp:treatment-sec><tp:treatment-sec sec-type="Variation"><title>Variation.</title><p>The total length ranges from 3.42 to 3.70 in females (n = 4).</p></tp:treatment-sec><tp:treatment-sec sec-type="Distribution"><title>Distribution.</title><p>See in <xref ref-type="fig" rid="F19">Fig. 19</xref>.</p></tp:treatment-sec><tp:treatment-sec><!--Section generated to contain objects referenced in tp:taxon-treatment.--><fig id="F19" position="float" orientation="portrait"><label>Figure 19.</label><caption><p>Records of four species of <tp:taxon-name>Theridiosomatidae</tp:taxon-name> from Laos. Filled triangles –<italic><tp:taxon-name>Alaria cavernicola</tp:taxon-name></italic> sp. n.; Open circles – <italic><tp:taxon-name>Alaria navicularis</tp:taxon-name></italic> sp. n.; Filled circles – <italic><tp:taxon-name>Alaria bicornis</tp:taxon-name></italic> sp. n.; Open square – <italic><tp:taxon-name>Chthonopes thakekensis</tp:taxon-name></italic> sp. n., Stars — towns.</p></caption><graphic xmlns:xlink="http://www.w3.org/1999/xlink" xlink:href="zookeys-391-075-g019.jpg" position="float" orientation="portrait" xlink:type="simple"/></fig><fig id="F1" position="float" orientation="portrait"><label>Figure 1.</label><caption><p><italic><tp:taxon-name>Alaria cavernicola</tp:taxon-name></italic> sp. n., holotype male. <bold>A</bold> Habitus, dorsal <bold>B</bold> Palp, prolateral <bold>C</bold> Ditto, retrolateral <bold>D</bold> Ditto, ventral <bold>E</bold> bulb (median apophysis removed), distal <bold>F</bold> Median apophysis, prolateral <bold>G</bold> Cymbium, retrolateral <bold>H</bold> Palpal patella and tibia, retrolateral. Co = conductor; Em = embolus; MA = median apophysis; Pc = paracymbium; Te = tegulum.</p></caption><graphic xmlns:xlink="http://www.w3.org/1999/xlink" xlink:href="zookeys-391-075-g001.jpg" position="float" orientation="portrait" xlink:type="simple"/></fig><fig id="F4" position="float" orientation="portrait"><label>Figure 4.</label><caption><p><italic><tp:taxon-name>Alaria cavernicola</tp:taxon-name></italic> sp. n., female paratype, from Tham Man Kone. <bold>A</bold> Epigyne, ventral <bold>B</bold> Vulva (lactic acid-treated), dorsal. CD = copulatory duct; FD = fertilization duct; Sc = scape; Sp = spermathecae.</p></caption><graphic xmlns:xlink="http://www.w3.org/1999/xlink" xlink:href="zookeys-391-075-g004.jpg" position="float" orientation="portrait" xlink:type="simple"/></fig></tp:treatment-sec><ref-list><ref id="B18"><mixed-citation xmlns:xlink="http://www.w3.org/1999/xlink" xlink:type="simple"><person-group><name name-style="western"><surname>Zhao</surname><given-names>Q</given-names></name><name name-style="western"><surname>Li</surname><given-names>S</given-names></name></person-group> (<year>2012</year>) <article-title>Eleven new species of theridiosomatid spiders from southern China (Araneae, Theridiosomatidae).</article-title><source>Zookeys</source><volume>255</volume>: <fpage>1</fpage>-<lpage>48</lpage>. doi: <ext-link ext-link-type="doi" xlink:href="10.3897/zookeys.255.3272" xlink:type="simple">10.3897/zookeys.255.3272</ext-link></mixed-citation></ref></ref-list></tp:taxon-treatment>
