# Supplementary material for: Four new spider species of the family Theridiosomatidae (Arachnida, Araneae) from caves in Laos
Source: Zookeys. 2014 Mar 20;(391):75–102. doi: 10.3897/zookeys.391.7161 (PMC3974445; doi:10.3897/zookeys.391.7161)
Supplement: XML Treatment for Alaria bicornis [file zookeys.391.7161-treatment4.xml]

<!DOCTYPE tp:taxon-treatment
  PUBLIC "-//TaxonX//DTD Taxonomic Treatment Publishing DTD v0 20100105//EN" "tax-treatment-NSO.dtd">
<tp:taxon-treatment xmlns:tp="http://www.plazi.org/taxpub"><tp:treatment-meta><mixed-citation publication-type="journal"><person-group><name><surname>Lin</surname><given-names>Yucheng</given-names></name><name><surname>Li</surname><given-names>Shuqiang</given-names></name><name><surname>Jäger</surname><given-names>Peter</given-names></name></person-group><article-title>Four new spider species of the family Theridiosomatidae (Arachnida, Araneae) from caves in Laos</article-title><source>Zookeys</source><day>20</day><month>3</month><year>2014</year><volume>2014</volume><issue>391</issue><fpage>75</fpage><lpage>102</lpage><pub-id pub-id-type="doi">10.3897/zookeys.391.7161</pub-id></mixed-citation></tp:treatment-meta><tp:nomenclature><tp:taxon-name>
                        <tp:taxon-name-part taxon-name-part-type="genus">Alaria</tp:taxon-name-part>
                        <tp:taxon-name-part taxon-name-part-type="species">bicornis</tp:taxon-name-part>
                        <object-id xmlns:xlink="http://www.w3.org/1999/xlink" content-type="zoobank" xlink:type="simple">http://zoobank.org/BA4F961C-149D-4C48-842B-C88A71DE3282</object-id>
                        <object-id xmlns:xlink="http://www.w3.org/1999/xlink" xlink:type="simple">http://species-id.net/wiki/Alaria_bicornis</object-id>
                    </tp:taxon-name><tp:taxon-status xmlns:xlink="http://www.w3.org/1999/xlink" xlink:type="simple">sp. n.</tp:taxon-status><xref ref-type="fig" rid="F11">Figs 11</xref><xref ref-type="fig" rid="F12"/><xref ref-type="fig" rid="F13"/><xref ref-type="fig" rid="F14"/><xref ref-type="fig" rid="F15"/><xref ref-type="fig" rid="F16">–16</xref><xref ref-type="fig" rid="F19">, 19</xref></tp:nomenclature><tp:treatment-sec sec-type="Material examined"><title>Material examined.</title><p><bold>Laos: <italic>Vientiane Province</italic>: Vang Vieng:</bold> Holotype: ♂ (SMF), North of Ban Phoxay, <named-content xmlns:xlink="http://www.w3.org/1999/xlink" content-type="dwc:verbatimCoordinates" xlink:type="simple">19°00.880'N, 102°25.902'E</named-content>, altitude 280 m, Tham Kieo, in cave, leg. 2 December 2012. Paratypes: 2 ♂, 5 ♀ (SMF), with same data as for holotype; 2 ♂, 2 ♀ (SMF, IZCAS), cross Nam Song, <named-content xmlns:xlink="http://www.w3.org/1999/xlink" content-type="dwc:verbatimCoordinates" xlink:type="simple">18°54.550'N, 102°26.527'E</named-content>, altitude 270 m, Tham Xiang, in cave, leg. 3 December 2012; 5 ♀ (SMF), N of Ban Phoxay, <named-content xmlns:xlink="http://www.w3.org/1999/xlink" content-type="dwc:verbatimCoordinates" xlink:type="simple">19°02.350'N, 102°25.423'E</named-content>, altitude 256 m, Tham Hoi, in cave, leg., 3 December 2012; 3 ♀ (SMF), N of Ban Phoxay, <named-content xmlns:xlink="http://www.w3.org/1999/xlink" content-type="dwc:verbatimCoordinates" xlink:type="simple">19°01.749'N, 102°25.954'E</named-content>, altitude 290 m, Tham Phathao, in cave, leg. 3 December 2012.</p></tp:treatment-sec><tp:treatment-sec sec-type="Etymology"><title>Etymology.</title><p>This specific name is derived from the Latin word “bicornis” = “with two horns”, referring to the median apophysis with a fingerlike and a hooked process in the male palp; used as an adjective.</p></tp:treatment-sec><tp:treatment-sec sec-type="Diagnosis"><title>Diagnosis.</title><p>This new species and <italic><tp:taxon-name>Alaria chengguanensis</tp:taxon-name></italic> (<xref ref-type="bibr" rid="B18">Zhao and Li 2012</xref>: figs 1A–D, 2A–B, 3A–D, 4A–B, 5A–B) share the combination of the following features: tufted setae of cymbium (<xref ref-type="fig" rid="F12">Figs 12E</xref>, <xref ref-type="fig" rid="F15">15E</xref>), especially large median apophysis (<xref ref-type="fig" rid="F11">Figs 11B</xref>, <xref ref-type="fig" rid="F12">12D</xref>, <xref ref-type="fig" rid="F14">14A</xref>, <xref ref-type="fig" rid="F15">15D</xref>), and long embolus mostly enveloped by conductor in male, an utterly exposed scape protruding from beneath epigynal posterior margin and similar configurations of vulva in female, but the new species can be distinguished from the latter by the developed, strongly rugose tegulum (<xref ref-type="fig" rid="F11">Figs 11C</xref>, <xref ref-type="fig" rid="F12">12C</xref>, <xref ref-type="fig" rid="F15">15C</xref>), the large median apophysis with 2 distal processes (<xref ref-type="fig" rid="F12">Figs 12D</xref>, <xref ref-type="fig" rid="F14">14A</xref>, <xref ref-type="fig" rid="F15">15D</xref>) and the absence of a hooked process in paracymbium in male (<xref ref-type="fig" rid="F12">Figs 12E</xref>, <xref ref-type="fig" rid="F15">15E</xref>), the oval median spermathecae (<xref ref-type="fig" rid="F13">Figs 13C, E</xref>, <xref ref-type="fig" rid="F16">16B</xref>), the strongly sclerotized, long oval, lateral coils of copulatory duct (<xref ref-type="fig" rid="F13">Figs 13E</xref>, <xref ref-type="fig" rid="F16">16B</xref>) and the narrow scape with two hoods in female (<xref ref-type="fig" rid="F13">Figs 13C–E</xref>, <xref ref-type="fig" rid="F16">16A–C</xref>).</p><fig id="F11" position="float" orientation="portrait"><label>Figure 11.</label><caption><p><italic><tp:taxon-name>Alaria bicornis</tp:taxon-name></italic> sp. n., holotype male. <bold>A</bold> Habitus, dorsal <bold>B</bold> Palp, prolateral <bold>C</bold> Ditto, retrolateral <bold>D</bold> Ditto, ventral. Co = conductor; Em = embolus; MA = median apophysis; Te = tegulum.</p></caption><graphic xmlns:xlink="http://www.w3.org/1999/xlink" xlink:href="zookeys-391-075-g011.jpg" position="float" orientation="portrait" xlink:type="simple"/></fig><fig id="F12" position="float" orientation="portrait"><label>Figure 12.</label><caption><p><italic><tp:taxon-name>Alaria bicornis</tp:taxon-name></italic> sp. n., holotype male. <bold>A</bold> Bulb (median apophysis removed), distal <bold>B</bold> Ditto, prolateral <bold>C</bold> Ditto, retrolateral <bold>D</bold> Median apophysis, prolateral <bold>E</bold> Cymbium, retrolateral <bold>F</bold> Palpal patella and tibia, ventral. Co = conductor; Em = embolus; Pc = paracymbium; SCy = setae of cymbium; Te = tegulum.</p></caption><graphic xmlns:xlink="http://www.w3.org/1999/xlink" xlink:href="zookeys-391-075-g012.jpg" position="float" orientation="portrait" xlink:type="simple"/></fig><fig id="F13" position="float" orientation="portrait"><label>Figure 13.</label><caption><p><italic><tp:taxon-name>Alaria bicornis</tp:taxon-name></italic> sp. n., female paratype, from Tham Kieo. <bold>A</bold> Habitus, dorsal <bold>B</bold> Epigyne, ventral <bold>C</bold> Vulva, dorsal <bold>D</bold> Epigyne (lactic acid-treated), ventral <bold>E</bold> Vulva, dorsal (red line showing course of duct system). CD = copulatory duct; FD = fertilization duct; Sc = scape; Sp = spermathecae.</p></caption><graphic xmlns:xlink="http://www.w3.org/1999/xlink" xlink:href="zookeys-391-075-g013.jpg" position="float" orientation="portrait" xlink:type="simple"/></fig><fig id="F14" position="float" orientation="portrait"><label>Figure 14.</label><caption><p><italic><tp:taxon-name>Alaria bicornis</tp:taxon-name></italic> sp. n., holotype male. <bold>A</bold> Palp, prolateral <bold>B</bold> Ditto, retrolateral <bold>C</bold> Ditto, ventral. Co = conductor; Em = embolus; MA = median apophysis; Pc = paracymbium; Te = tegulum.</p></caption><graphic xmlns:xlink="http://www.w3.org/1999/xlink" xlink:href="zookeys-391-075-g014.jpg" position="float" orientation="portrait" xlink:type="simple"/></fig><fig id="F15" position="float" orientation="portrait"><label>Figure 15.</label><caption><p><italic><tp:taxon-name>Alaria bicornis</tp:taxon-name></italic> sp. n., holotype male. <bold>A</bold> Bulb (median apophysis removed), distal <bold>B</bold> Ditto, prolateral <bold>C</bold> Ditto, retrolateral <bold>D</bold> Median apophysis, prolateral <bold>E</bold> Cymbium, retrolateral <bold>F</bold> Palpal patella and tibia, ventral. Co = conductor; Em = embolus; Pc = paracymbium; SCy = setae of cymbium; Te = tegulum.</p></caption><graphic xmlns:xlink="http://www.w3.org/1999/xlink" xlink:href="zookeys-391-075-g015.jpg" position="float" orientation="portrait" xlink:type="simple"/></fig><fig id="F16" position="float" orientation="portrait"><label>Figure 16.</label><caption><p><italic><tp:taxon-name>Alaria bicornis</tp:taxon-name></italic> sp. n., female paratype, from Tham Kieo. <bold>A</bold> Epigyne (lactic acid-treated), ventral <bold>B</bold> Vulva (lactic acid-treated), dorsal <bold>C</bold> Epigyne (untreated), ventral. CD = copulatory duct; FD = fertilization duct; Sc = scape; Sp = spermathecae.</p></caption><graphic xmlns:xlink="http://www.w3.org/1999/xlink" xlink:href="zookeys-391-075-g016.jpg" position="float" orientation="portrait" xlink:type="simple"/></fig></tp:treatment-sec><tp:treatment-sec sec-type="Description"><title>Description.</title><p>Habitus see in <xref ref-type="fig" rid="F11">Figs 11A</xref>, <xref ref-type="fig" rid="F13">13A</xref>. DS pear-shaped, brownish yellow, thoracic fovea black, with symmetric dark veins. Eyes with black bases. Cervical groove distinct. Sternum brown. Legs proximally yellow, distally dark yellow. Opisthosoma oval, dark, dorsum with a long, longitudinal white stripe and 3 pairs of white spots minishing in sequence.</p><p>Male palp (<xref ref-type="fig" rid="F11">Figs 11B–D</xref>, <xref ref-type="fig" rid="F14">14A–C</xref>): patella with 1 strong macroseta (<xref ref-type="fig" rid="F12">Figs 12F</xref>, <xref ref-type="fig" rid="F15">15F</xref>). Tibia with 3 trichobothria (<xref ref-type="fig" rid="F12">Figs 12F</xref>, <xref ref-type="fig" rid="F15">15F</xref>). Paracymbium horn-shaped, proximally large, distally pointed (<xref ref-type="fig" rid="F12">Figs 12E</xref>, <xref ref-type="fig" rid="F15">15E</xref>). Tegulum broad, strongly rugose and sclerotized (<xref ref-type="fig" rid="F12">Figs 12A</xref>, <xref ref-type="fig" rid="F12">12C</xref>, <xref ref-type="fig" rid="F15">15A</xref>, <xref ref-type="fig" rid="F15">15C</xref>). Median apophysis very large, surface with tiny aculei, with one fingerlike and one hooked process (<xref ref-type="fig" rid="F12">Figs 12D</xref>, <xref ref-type="fig" rid="F15">15D</xref>). <!--PageBreak--><!--PageBreak--><!--PageBreak--><!--PageBreak--><!--PageBreak--><!--PageBreak-->Conductor chisel-shaped, distinctly sclerotized, distally horn-shaped (<xref ref-type="fig" rid="F11">Figs 11B</xref>, <xref ref-type="fig" rid="F11">11D</xref>, <xref ref-type="fig" rid="F12">12A</xref>, <xref ref-type="fig" rid="F14">14A</xref>, <xref ref-type="fig" rid="F14">14C</xref>, <xref ref-type="fig" rid="F15">15A</xref>). Embolus long, needle-shaped, sclerotized, most part embedded in conductor, embolic tip just on distal end of conductor (<xref ref-type="fig" rid="F12">Figs 12A–B</xref>, <xref ref-type="fig" rid="F14">14A</xref>, <xref ref-type="fig" rid="F14">14C</xref>, <xref ref-type="fig" rid="F15">15A–B</xref>).</p><!--PageBreak--><p>Female copulatory organ (<xref ref-type="fig" rid="F13">Figs 13B–E</xref>, <xref ref-type="fig" rid="F16">16A–C</xref>): epigynal area covered with setae (<xref ref-type="fig" rid="F13">Figs 13D</xref>, <xref ref-type="fig" rid="F16">16C</xref>). Scape long, fingerlike, rugose and membranous, distally weakly sclerotized, with 2 small hoods, extending from epigynal posterior margin (<xref ref-type="fig" rid="F13">Figs 13B–C</xref>, <xref ref-type="fig" rid="F16">16A–C</xref>). Spermathecae oval, juxtaposed; lateral copulatory ducts strongly sclerotized, overlapping with dorsally posterolateral part of medial spermathecae (<xref ref-type="fig" rid="F13">Figs 13C</xref>, <xref ref-type="fig" rid="F13">13E</xref>, <xref ref-type="fig" rid="F16">16B</xref>). Copulatory ducts wide, leading to posterolateral part of spermathecae (<xref ref-type="fig" rid="F13">Figs 13E</xref>, <xref ref-type="fig" rid="F16">16B</xref>). Fertilization ducts short, arising posterolaterally from spermathecae (<xref ref-type="fig" rid="F13">Figs 13E</xref>, <xref ref-type="fig" rid="F16">16B</xref>).</p><p>Male: Total length 2.01, DS 0.99 long, 0.78 wide, clypeus 0.15, sternum 0.60 long, 0.46 wide, coxae IV separated by their width, opisthosoma 1.09 long, 1.00 wide. PME separated by less than half their diameter. Macrosetae: Leg I: femur d2, p1, r1, patella d2, tibia d2, p2, r1, v2, metatarsus d1, r1, v1; leg II: femur d2, r1, patella d2, tibia d1, r1, v1, metatarsus d1, r1, v1; leg III: femur d2, patella d2, tibia p1, r1, v1, metatarsus d1, p1, r1; leg IV: femur d2, p1, patella d2, tibia d1, p1, r1, v1, metatarsus d1, p1, r1. Metatarsal trichobothria: Tm I: 0.24; Tm II: 0.24; Tm III: 0.09. Leg measurements: I 3.02 (0.97, 0.40, 0.66, 0.62, 0.37); II 2.44 (0.80, 0.35, 0.50, 0.46, 0.33); III 1.82 (0.56, 0.24, 0.34, 0.38, 0.30); IV 2.31 (0.73, 0.31, 0.48, 0.49, 0.30).</p><p>Female (collected together with holotype): total length 2.95, DS 1.10 long, 0.90 wide, clypeus 0.11, sternum 0.61 long, 0.47 wide, coxae IV separated by their width, opisthosoma 1.93 long, 1.75 wide. PME separated by about half their diameter. Macrosetae: Leg I: femur p1, r1, patella d2, tibia d2, p2, r1, v2, metatarsus p1, r2; leg II: femur d1, r1, patella d2, tibia d2, p1, r1, v1, metatarsus p1, r1, v1; leg III: femur d1, patella d2, tibia d1, r1, v1, metatarsus d1, p1, r1, v1; leg IV: patella d2, tibia d1, p1, r1, metatarsus p1, r1. Metatarsal trichobothria: Tm I: 0.26; Tm II: 0.23; Tm III: 0.12. Leg measurements: I 3.65 (1.20, 0.44, 0.80, 0.76, 0.45); II 2.99 (0.94, 0.40, 0.63, 0.60, 0.42); III 2.05 (0.61, 0.28, 0.39, 0.42, 0.35); IV 2.88 (0.90, 0.33, 0.65, 0.60, 0.40).</p></tp:treatment-sec><tp:treatment-sec sec-type="Variation"><title>Variation.</title><p>The total length ranges from 1.88 to 2.15 in males (n = 5) and from 2.73 to 3.20 in females (n = 15).</p></tp:treatment-sec><tp:treatment-sec sec-type="Distribution"><title>Distribution.</title><p>See in <xref ref-type="fig" rid="F19">Fig. 19</xref>.</p></tp:treatment-sec><tp:treatment-sec><!--Section generated to contain objects referenced in tp:taxon-treatment.--><fig id="F19" position="float" orientation="portrait"><label>Figure 19.</label><caption><p>Records of four species of <tp:taxon-name>Theridiosomatidae</tp:taxon-name> from Laos. Filled triangles –<italic><tp:taxon-name>Alaria cavernicola</tp:taxon-name></italic> sp. n.; Open circles – <italic><tp:taxon-name>Alaria navicularis</tp:taxon-name></italic> sp. n.; Filled circles – <italic><tp:taxon-name>Alaria bicornis</tp:taxon-name></italic> sp. n.; Open square – <italic><tp:taxon-name>Chthonopes thakekensis</tp:taxon-name></italic> sp. n., Stars — towns.</p></caption><graphic xmlns:xlink="http://www.w3.org/1999/xlink" xlink:href="zookeys-391-075-g019.jpg" position="float" orientation="portrait" xlink:type="simple"/></fig></tp:treatment-sec><ref-list><ref id="B18"><mixed-citation xmlns:xlink="http://www.w3.org/1999/xlink" xlink:type="simple"><person-group><name name-style="western"><surname>Zhao</surname><given-names>Q</given-names></name><name name-style="western"><surname>Li</surname><given-names>S</given-names></name></person-group> (<year>2012</year>) <article-title>Eleven new species of theridiosomatid spiders from southern China (Araneae, Theridiosomatidae).</article-title><source>Zookeys</source><volume>255</volume>: <fpage>1</fpage>-<lpage>48</lpage>. doi: <ext-link ext-link-type="doi" xlink:href="10.3897/zookeys.255.3272" xlink:type="simple">10.3897/zookeys.255.3272</ext-link></mixed-citation></ref></ref-list></tp:taxon-treatment>
