# Supplementary material for: Four new spider species of the family Theridiosomatidae (Arachnida, Araneae) from caves in Laos
Source: Zookeys. 2014 Mar 20;(391):75–102. doi: 10.3897/zookeys.391.7161 (PMC3974445; doi:10.3897/zookeys.391.7161)
Supplement: XML Treatment for Chthonopes [file zookeys.391.7161-treatment5.xml]

<!DOCTYPE tp:taxon-treatment
  PUBLIC "-//TaxonX//DTD Taxonomic Treatment Publishing DTD v0 20100105//EN" "tax-treatment-NSO.dtd">
<tp:taxon-treatment xmlns:tp="http://www.plazi.org/taxpub"><tp:treatment-meta><mixed-citation publication-type="journal"><person-group><name><surname>Lin</surname><given-names>Yucheng</given-names></name><name><surname>Li</surname><given-names>Shuqiang</given-names></name><name><surname>Jäger</surname><given-names>Peter</given-names></name></person-group><article-title>Four new spider species of the family Theridiosomatidae (Arachnida, Araneae) from caves in Laos</article-title><source>Zookeys</source><day>20</day><month>3</month><year>2014</year><volume>2014</volume><issue>391</issue><fpage>75</fpage><lpage>102</lpage><pub-id pub-id-type="doi">10.3897/zookeys.391.7161</pub-id></mixed-citation></tp:treatment-meta><tp:nomenclature><label>Genus</label><tp:taxon-name>
                        <tp:taxon-name-part taxon-name-part-type="genus">Chthonopes</tp:taxon-name-part>
                        <object-id xmlns:xlink="http://www.w3.org/1999/xlink" xlink:type="simple">http://species-id.net/wiki/Chthonopes</object-id>
                    </tp:taxon-name><tp:taxon-authority>Wunderlich, 2011</tp:taxon-authority></tp:nomenclature><tp:treatment-sec sec-type="Type species"><title>Type species.</title><p><italic><tp:taxon-name>Chthonopes jaegeri</tp:taxon-name></italic> Wunderlich, 2011 from Laos.</p><p>The genus was described in 2011 from two species recorded in Laos (<xref ref-type="bibr" rid="B16">Wunderlich 2011</xref>). The type species was known from Bolikhamsay Province from its type locality, <italic><tp:taxon-name>Chthonopes cavernicolus</tp:taxon-name></italic> Wunderlich, 2011 was recorded from Khammouan Province. Two additional females from Oudomxai Province were preliminary assigned to <italic><tp:taxon-name>Chthonopes</tp:taxon-name></italic> as well without describing them formally as new species. All spiders were recorded from caves.</p><!--PageBreak--></tp:treatment-sec><ref-list><ref id="B16"><mixed-citation xmlns:xlink="http://www.w3.org/1999/xlink" xlink:type="simple"><person-group><name name-style="western"><surname>Wunderlich</surname><given-names>J</given-names></name></person-group> (<year>2011</year>) <article-title>Extant and fossil spiders (Araneae).</article-title><source>Beiträge zur Araneologie</source><volume>6</volume>: <fpage>427</fpage>-<lpage>444</lpage>.</mixed-citation></ref></ref-list></tp:taxon-treatment>
