# Supplementary material for: Four new spider species of the family Theridiosomatidae (Arachnida, Araneae) from caves in Laos
Source: Zookeys. 2014 Mar 20;(391):75–102. doi: 10.3897/zookeys.391.7161 (PMC3974445; doi:10.3897/zookeys.391.7161)
Supplement: XML Treatment for Chthonopes thakekensis [file zookeys.391.7161-treatment6.xml]

<!DOCTYPE tp:taxon-treatment
  PUBLIC "-//TaxonX//DTD Taxonomic Treatment Publishing DTD v0 20100105//EN" "tax-treatment-NSO.dtd">
<tp:taxon-treatment xmlns:tp="http://www.plazi.org/taxpub"><tp:treatment-meta><mixed-citation publication-type="journal"><person-group><name><surname>Lin</surname><given-names>Yucheng</given-names></name><name><surname>Li</surname><given-names>Shuqiang</given-names></name><name><surname>Jäger</surname><given-names>Peter</given-names></name></person-group><article-title>Four new spider species of the family Theridiosomatidae (Arachnida, Araneae) from caves in Laos</article-title><source>Zookeys</source><day>20</day><month>3</month><year>2014</year><volume>2014</volume><issue>391</issue><fpage>75</fpage><lpage>102</lpage><pub-id pub-id-type="doi">10.3897/zookeys.391.7161</pub-id></mixed-citation></tp:treatment-meta><tp:nomenclature><tp:taxon-name>
                        <tp:taxon-name-part taxon-name-part-type="genus">Chthonopes</tp:taxon-name-part>
                        <tp:taxon-name-part taxon-name-part-type="species">thakekensis</tp:taxon-name-part>
                        <object-id xmlns:xlink="http://www.w3.org/1999/xlink" content-type="zoobank" xlink:type="simple">http://zoobank.org/92AA0D92-9434-414D-A86F-4596C0164644</object-id>
                        <object-id xmlns:xlink="http://www.w3.org/1999/xlink" xlink:type="simple">http://species-id.net/wiki/Chthonopes_thakekensis</object-id>
                    </tp:taxon-name><tp:taxon-status xmlns:xlink="http://www.w3.org/1999/xlink" xlink:type="simple">sp. n.</tp:taxon-status><xref ref-type="fig" rid="F17">Figs 17</xref><xref ref-type="fig" rid="F18">–</xref><xref ref-type="fig" rid="F19">19</xref></tp:nomenclature><tp:treatment-sec sec-type="Material examined"><title>Material examined.</title><p><bold>Laos: <italic>Khammouan Province</italic>:</bold> Holotype: ♀ (SMF), Thakek area, Ban Phôungam-Mai, <named-content xmlns:xlink="http://www.w3.org/1999/xlink" content-type="dwc:verbatimCoordinates" xlink:type="simple">17°32.954'N, 104°48.754'E</named-content>, altitude 180 m, Tham Phayat, in limestone cave, leg. 25 November 2012.</p></tp:treatment-sec><tp:treatment-sec sec-type="Etymology"><title>Etymology.</title><p>This specific name is taken from type locality; adjective.</p></tp:treatment-sec><tp:treatment-sec sec-type="Diagnosis"><title>Diagnosis.</title><p>The new species is similar to <italic><tp:taxon-name>Chthonopes jaegeri</tp:taxon-name></italic> Wunderlich, 2011 (see <xref ref-type="bibr" rid="B16">Wunderlich 2011</xref>: 443, figs 18d–f) in the shape of epigyne and the configurations of vulva, but can be distinguished from it by the presence of translucent accessory spermathecae (<xref ref-type="fig" rid="F17">Figs 17D–E</xref>, <xref ref-type="fig" rid="F18">18C</xref>; absent in <italic><tp:taxon-name>Chthonopes jaegeri</tp:taxon-name></italic>) and the large, semi-circular main spermathecae (<xref ref-type="fig" rid="F17">Figs 17E</xref>, <xref ref-type="fig" rid="F18">18C</xref>; circular in <italic><tp:taxon-name>Chthonopes jaegeri</tp:taxon-name></italic>).</p><fig id="F17" position="float" orientation="portrait"><label>Figure 17.</label><caption><p><italic><tp:taxon-name>Chthonopes thakekensis</tp:taxon-name></italic> sp. n., holotype female. <bold>A</bold> Habitus, dorsal <bold>B</bold> Epigyne (untreated), ventral <bold>C</bold> Vulva, dorsal <bold>D</bold> Epigyne (lactic acid-treated), ventral <bold>E</bold> Vulva, dorsal. CD = copulatory duct; FD = fertilization duct; Sc = scape; Sp = spermathecae.</p></caption><graphic xmlns:xlink="http://www.w3.org/1999/xlink" xlink:href="zookeys-391-075-g017.jpg" position="float" orientation="portrait" xlink:type="simple"/></fig><fig id="F18" position="float" orientation="portrait"><label>Figure 18.</label><caption><p><italic><tp:taxon-name>Chthonopes thakekensis</tp:taxon-name></italic> sp. n., holotype female. <bold>A</bold> Epigyne (untreated), ventral <bold>B</bold> Ditto (lactic acid-treated), ventral <bold>E</bold> Vulva (lactic acid-treated), dorsal. CD = copulatory duct; FD = fertilization duct; Sc = scape; Sp = spermathecae.</p></caption><graphic xmlns:xlink="http://www.w3.org/1999/xlink" xlink:href="zookeys-391-075-g018.jpg" position="float" orientation="portrait" xlink:type="simple"/></fig></tp:treatment-sec><tp:treatment-sec sec-type="Description"><title>Description.</title><p>Habitus see in <xref ref-type="fig" rid="F17">Fig. 17A</xref>. DS yellow, pear-shaped, smooth; eyes small, with black base, AME contiguous, LE contiguous, anterior eye row recurved, posterior eye row procurved; sternum yellow, with sparse setae; legs yellow; opisthosoma spherical, covered with sparse long setae, setal base sclerotized.</p><p>Female copulatory organ (<xref ref-type="fig" rid="F17">Figs 17C</xref>, <xref ref-type="fig" rid="F17">17E</xref>, <xref ref-type="fig" rid="F18">18C</xref>): epigyne large, with long setae in midline (<xref ref-type="fig" rid="F17">Figs 17B</xref>, <xref ref-type="fig" rid="F18">18A</xref>); scape long, translucent, rugose, extending from posterior margin of epigynal plate, distal end weakly sclerotized (<xref ref-type="fig" rid="F17">Fig. 17D</xref>); Spermathecae large, strongly sclerotized, separated by about 1.2 times their width (<xref ref-type="fig" rid="F17">Fig. 17E</xref>); accessory spermathecae claviform, translucent (<xref ref-type="fig" rid="F17">Fig. 17E</xref>); copulatory ducts wide, rugose, sclerotized, connected with posterior margin of main spermathecae (<xref ref-type="fig" rid="F17">Figs 17E</xref>, <xref ref-type="fig" rid="F18">18C</xref>); fertilization ducts originating medio-posteriorly from main spermathecae, apical parts close to each other (<xref ref-type="fig" rid="F17">Figs 17E</xref>, <xref ref-type="fig" rid="F18">18C</xref>).</p><p>Female: Total length 2.51, DS 0.89 long, 0.85 wide, clypeus 0.18, sternum 0.48 long, 0.49 wide, coxae IV separated by 0.97 time their width, opisthosoma 1.63 long, 1.60 wide. PME separated by about 1.5 times their diameter. Macrosetae: Leg I: patella d2, tibia d2, p2, r1, metatarsus d2, p5, r2, v2; leg II: patella d2, tibia d6, p3, r2, v3, metatarsus d2, p4, r2, v4; leg III: patella d2, tibia d2, p3, r3, v3, metatarsus d2, p6, r4, v6; leg IV: patella d2, tibia d3, p3, r4, metatarsus d3, p4, r3, v2. Metatarsal trichobothria: Tm I: 0.20; Tm II: 0.15; Tm III: 0.27. Leg measurements: I 3.83 (1.17, 0.49, 0.83, 0.79, 0.55); II 3.40 (1.03, 0.42, 0.74, 0.69, 0.52); III 2.56 (0.76, 0.34, 0.51, 0.54, 0.41); IV 3.03 (0.95, 0.36, 0.68, 0.62, 0.42).</p><p>Male unknown.</p></tp:treatment-sec><tp:treatment-sec sec-type="Distribution"><title>Distribution.</title><p>See in <xref ref-type="fig" rid="F19">Fig. 19</xref>.</p><fig id="F19" position="float" orientation="portrait"><label>Figure 19.</label><caption><p>Records of four species of <tp:taxon-name>Theridiosomatidae</tp:taxon-name> from Laos. Filled triangles –<italic><tp:taxon-name>Alaria cavernicola</tp:taxon-name></italic> sp. n.; Open circles – <italic><tp:taxon-name>Alaria navicularis</tp:taxon-name></italic> sp. n.; Filled circles – <italic><tp:taxon-name>Alaria bicornis</tp:taxon-name></italic> sp. n.; Open square – <italic><tp:taxon-name>Chthonopes thakekensis</tp:taxon-name></italic> sp. n., Stars — towns.</p></caption><graphic xmlns:xlink="http://www.w3.org/1999/xlink" xlink:href="zookeys-391-075-g019.jpg" position="float" orientation="portrait" xlink:type="simple"/></fig><!--PageBreak--><!--PageBreak--><!--PageBreak--></tp:treatment-sec><ref-list><ref id="B16"><mixed-citation xmlns:xlink="http://www.w3.org/1999/xlink" xlink:type="simple"><person-group><name name-style="western"><surname>Wunderlich</surname><given-names>J</given-names></name></person-group> (<year>2011</year>) <article-title>Extant and fossil spiders (Araneae).</article-title><source>Beiträge zur Araneologie</source><volume>6</volume>: <fpage>427</fpage>-<lpage>444</lpage>.</mixed-citation></ref></ref-list></tp:taxon-treatment>
